# Supplementary material for: A novel and dual digestive symbiosis scales up the nutrition and immune system of the holobiont Rimicaris exoculata
Source: Microbiome. 2022 Nov 5;10:189. doi: 10.1186/s40168-022-01380-2 (PMC9636832; doi:10.1186/s40168-022-01380-2)
Supplement: Supplementary file 5 — Additional file 4: Supplementary Table 1. Description of metagenomes and assemblies. Number of metagenomic short reads sequenced and mapped to the different assemblies and MAGs. [file 40168_2022_1380_MOESM4_ESM.xlsx]

## Sheet: Quality stats
Sample name	Num reads	Num pairs	Num reads passed QC	Num pairs passed QC	Num reads mapped assembly	Percent reads mapped assembly	Num reads mapped MAGs	Percent reads mapped MAGs
F_Rainbow	119869184	59934592	87994710	43997355	49421574	56.1642557831033	1535668	1.74518218197435
F_SnakePit	107909014	53954507	84890200	42445100	48044990	56.5966271725123	1612132	1.89907904563778
F_TAG	113225488	56612744	91885056	45942528	53899214	58.6593907065802	1978485	2.15321738499022
M_Rainbow	126592818	63296409	94227064	47113532	55730352	59.1447399868046	2167926	2.30074663050098
M_SnakePit	101339360	50669680	81258538	40629269	45666242	56.1987000061458	1815401	2.23410492568793
M_TAG	108199110	54099555	88176168	44088084	51886162	58.8437478934217	2299989	2.60840207980007

## Sheet: Assembly stat
59934592
53954507
56612744
63296409
50669680
54099555
Contigs stat	F_Rainbow	F_SnakePit	F_TAG	M_Rainbow	M_SnakePit	M_TAG
Total Length	158389923	163866312	210606236	163092280	145769045	168078924
Num Contigs	111261	112999	147545	114963	103482	117474
Num Contigs > 2.5 kb	4951	5441	6249	4746	3707	4785
Num Contigs > 5 kb	626	834	683	555	408	605
Num Contigs > 10 kb	101	179	100	131	105	134
Num Contigs > 20 kb	18	41	35	35	62	66
Num Contigs > 50 kb	3	6	10	10	21	18
Num Contigs > 100 kb	0	2	2	0	4	6
Longest Contig	85882	141948	152962	80808	128975	177320
Shortest Contig	1000	1000	1000	1000	1000	1000
Num Genes (prodigal)	155809	162063	204910	156996	139705	161690
L50	41277	40962	55038	42764	38714	43256
L75	73828	74362	97920	76367	68959	77777
L90	95755	96974	126951	98986	89202	101025
N50	1331	1348	1345	1325	1312	1331
N75	1127	1132	1134	1124	1121	1128
N90	1045	1047	1047	1043	1043	1045
Archaea_76	244	342	300	174	105	217
Bacteria_71	454	681	544	336	233	436
Transfer_RNAs	379	520	514	351	306	378
Ribosomal_RNAs	14	20	19	12	12	17
Protista_83	24	45	36	12	11	19
bacteria (Bacteria_71)	7	10	7	5	3	6
eukarya (Protista_83)	0	0	0	0	0	0
archaea (Archaea_76)	0	0	0	0	0	0
