# Supplementary material for: A novel and dual digestive symbiosis scales up the nutrition and immune system of the holobiont Rimicaris exoculata
Source: Microbiome. 2022 Nov 5;10:189. doi: 10.1186/s40168-022-01380-2 (PMC9636832; doi:10.1186/s40168-022-01380-2)
Supplement: Supplementary file 6 — Additional file 5: Supplementary Table 2. Description of MAGs. Anvi’o statistics, mean coverage of MAGs and taxonomic assignments obtained with GTDB-Tk. [file 40168_2022_1380_MOESM5_ESM.xlsx]

## Sheet: Feuil1
MAGs	Mean coverage F_Rainbow	Mean coverage F_SnakePit	Mean coverage F_TAG	Mean coverage M_Rainbow	Mean coverage M_SnakePit	Mean coverage M_TAG	Length (bp)	Num contigs	N50	GC content	Percent completion	Percent redundancy	GTDB-Tk classification
F_Rainbow_MAG_00001	75.8567	15.086	31.6872	2.78014	0.487895	0.496692	832759	85	31437	22.41768496600931	87.32394366197182	1.408450704225352	d__Bacteria;p__Firmicutes;c__Bacilli;o__Mycoplasmatales;f__Hepatoplasmataceae;g__;s__
F_Rainbow_MAG_00002	10.4557	5.1813	6.92266	7.975	1.54233	2.76136	671436	360	1905	39.064569522992244	69.01408450704226	4.225352112676056	d__Bacteria;p__Campylobacterota;c__Campylobacteria;o__Campylobacterales;f__Sulfurovaceae;g__Sulfurovum;s__
F_SnakePit_MAG_00001	0.67143	8.95143	5.69111	0.651941	1.38065	0.794132	939335	224	5746	23.712511534293977	85.91549295774648	0.0	d__Bacteria;p__Firmicutes;c__Bacilli;o__Mycoplasmatales;f__UBA3375;g__;s__
F_SnakePit_MAG_00002	1.18717	15.3401	3.08602	1.44486	10.2597	1.73053	695491	24	42695	26.56173152427101	87.32394366197182	1.408450704225352	d__Bacteria;p__Firmicutes;c__Bacilli;o__Mycoplasmatales;f__Hepatoplasmataceae;g__Bg2;s__
F_SnakePit_MAG_00003	0.0117824	6.50492	1.79519	0.0112639	1.74914	1.20631	1068457	270	5549	29.16188100811739	87.32394366197182	2.816901408450704	d__Bacteria;p__Patescibacteria;c__Paceibacteria;o__Moranbacterales;f__GCA-2747515;g__;s__
F_SnakePit_MAG_00004	7.76942	34.769	34.409	2.42268	2.87711	2.27118	484248	58	15938	23.74641808476531	76.05633802816901	2.816901408450704	d__Bacteria;p__Firmicutes;c__Bacilli;o__Mycoplasmatales;f__Hepatoplasmataceae;g__;s__
F_SnakePit_MAG_00005	0.287662	9.19025	0.492662	0.153192	1.8946	0.383541	2016076	379	8860	31.811059803062157	66.19718309859155	4.225352112676056	d__Bacteria;p__Campylobacterota;c__Campylobacteria;o__Campylobacterales;f__Sulfurovaceae;g__UBA1140;s__
F_SnakePit_MAG_00006	0.125316	5.03772	2.21441	0.454144	1.42963	0.668584	1403671	736	1992	39.42405160560572	61.971830985915496	4.225352112676056	d__Bacteria;p__Verrucomicrobiota;c__Kiritimatiellae;o__UBA8416;f__PXDI01;g__;s__
F_TAG_MAG_00001	11.2723	15.2052	21.3316	12.2693	13.8913	14.0306	763807	52	40366	25.75791448590531	87.32394366197182	1.408450704225352	d__Bacteria;p__Firmicutes;c__Bacilli;o__Mycoplasmatales;f__Hepatoplasmataceae;g__Bg2;s__
F_TAG_MAG_00002	13.286	34.2146	132.575	4.7203	4.83654	6.0023	809008	103	21057	22.533992174791194	87.32394366197182	1.408450704225352	d__Bacteria;p__Firmicutes;c__Bacilli;o__Mycoplasmatales;f__Hepatoplasmataceae;g__;s__
F_TAG_MAG_00003	6.59317	8.7192	8.79176	5.45475	5.48573	4.39196	1039744	534	1997	32.13523749446804	67.6056338028169	1.408450704225352	d__Bacteria;p__Proteobacteria;c__Gammaproteobacteria;o__Cardiobacteriales;f__Cardiobacteriaceae;g__ML27;s__
M_Rainbow_MAG_00001	0.0821633	0.0420093	0.0358514	88.4287	0.479641	3.04077	1343155	49	46337	47.60148543201584	91.54929577464789	0.0	d__Bacteria;p__Deferribacterota;c__Deferribacteres;o__;f__;g__;s__
M_Rainbow_MAG_00002	3.99332	0.450557	0.453402	8.14594	0.149362	0.314585	2470810	450	7853	35.73929260203671	69.01408450704226	4.225352112676056	d__Bacteria;p__Campylobacterota;c__Campylobacteria;o__Campylobacterales;f__Sulfurovaceae;g__Sulfurovum;s__
M_Rainbow_MAG_00003	0.95368	0.0655585	0.0691405	5.18395	0.0430154	0.0462737	512840	280	1831	24.62621695883643	61.971830985915496	0.0	d__Bacteria;p__Firmicutes;c__Bacilli;o__Mycoplasmatales;f__Mycoplasmataceae;g__;s__
M_SnakePit_MAG_00001	0.821229	1.32523	1.99859	2.34278	35.12	6.88537	1549884	49	81333	28.743696437873883	100.0	1.408450704225352	d__Bacteria;p__Firmicutes_A;c__Clostridia;o__Lachnospirales;f__;g__;s__
M_SnakePit_MAG_00002	0.00859554	0.0311404	0.011319	0.222343	32.5684	12.2059	1256116	66	31937	47.189897858276396	88.73239436619718	0.0	d__Bacteria;p__Deferribacterota;c__Deferribacteres;o__;f__;g__;s__
M_TAG_MAG_00001	0.00799319	0.280738	1.95422	0.0541989	2.06484	54.9015	1539811	57	61785	28.513617720767193	98.59154929577464	1.408450704225352	d__Bacteria;p__Firmicutes_A;c__Clostridia;o__Lachnospirales;f__;g__;s__
M_TAG_MAG_00002	0.0233724	0.024929	0.0443254	4.53479	0.963056	21.365	1360666	134	21609	46.80782475102344	84.50704225352112	2.816901408450704	d__Bacteria;p__Deferribacterota;c__Deferribacteres;o__;f__;g__;s__
M_TAG_MAG_00003	1.67032	3.04734	6.0423	2.04395	1.97596	6.68144	939308	443	2329	29.449619021580887	70.4225352112676	2.816901408450704	d__Bacteria;p__Patescibacteria;c__Paceibacteria;o__Moranbacterales;f__GCA-2747515;g__;s__
M_TAG_MAG_00004	0.00342758	0.02352	0.0698163	0.387524	17.6238	46.4563	1337969	81	37187	46.6745494971373	70.4225352112676	4.225352112676056	d__Bacteria;p__Deferribacterota;c__Deferribacteres;o__;f__;g__;s__
