# Supplementary material for: A novel and dual digestive symbiosis scales up the nutrition and immune system of the holobiont Rimicaris exoculata
Source: Microbiome. 2022 Nov 5;10:189. doi: 10.1186/s40168-022-01380-2 (PMC9636832; doi:10.1186/s40168-022-01380-2)
Supplement: Supplementary file 7 — Additional file 6: Supplementary Table 3. MAG single-copy core genes for domain bacteria for each of the 20 studied MAGs. [file 40168_2022_1380_MOESM6_ESM.xlsx]

## Sheet: hmm_bacteria_71_MAGs
MAG	GTDB-Tk classification	ADK	AICARFT_IMPCHas	ATP-synt	ATP-synt_A	Adenylsucc_synt	Chorismate_synt	EF_TS	Exonuc_VII_L	GrpE	Ham1p_like	IPPT	OSCP	PGK	Pept_tRNA_hydro	RBFA	RNA_pol_L	RNA_pol_Rpb6	RRF	RecO_C	Ribonuclease_P	Ribosom_S12_S23	Ribosomal_L1	Ribosomal_L13	Ribosomal_L14	Ribosomal_L16	Ribosomal_L17	Ribosomal_L18p	Ribosomal_L19	Ribosomal_L2	Ribosomal_L20	Ribosomal_L21p	Ribosomal_L22	Ribosomal_L23	Ribosomal_L27	Ribosomal_L27A	Ribosomal_L28	Ribosomal_L29	Ribosomal_L3	Ribosomal_L32p	Ribosomal_L35p	Ribosomal_L4	Ribosomal_L5	Ribosomal_L6	Ribosomal_L9_C	Ribosomal_S10	Ribosomal_S11	Ribosomal_S13	Ribosomal_S15
F_Rainbow_MAG_00002	d__Bacteria;p__Campylobacterota;c__Campylobacteria;o__Campylobacterales;f__Sulfurovaceae;g__Sulfurovum;s__	1	1	1	1	0	1	0	1	0	0	2	1	2	1	1	1	1	1	0	1	0	1	1	1	1	1	1	1	1	0	1	0	1	1	1	1	1	1	0	0	2	1	1	0	1	1	1	0
M_Rainbow_MAG_00002	d__Bacteria;p__Campylobacterota;c__Campylobacteria;o__Campylobacterales;f__Sulfurovaceae;g__Sulfurovum;s__	2	0	1	1	1	1	1	0	1	0	2	1	1	1	1	1	1	0	0	1	1	1	1	0	0	1	0	1	0	1	1	0	0	1	0	1	0	1	1	0	1	0	0	1	1	1	1	1
F_SnakePit_MAG_00005	d__Bacteria;p__Campylobacterota;c__Campylobacteria;o__Campylobacterales;f__Sulfurovaceae;g__UBA1140;s__	1	1	1	1	2	1	1	1	2	1	1	1	2	1	1	1	1	1	0	1	1	0	1	0	0	1	0	1	0	1	1	0	0	1	0	1	0	0	1	1	0	0	0	1	0	1	1	1
M_Rainbow_MAG_00001	d__Bacteria;p__Deferribacterota;c__Deferribacteres;o__;f__;g__;s__	1	0	1	1	1	1	1	1	1	1	1	1	1	1	1	1	0	1	0	1	1	1	1	1	1	1	1	1	1	1	1	1	1	1	1	0	1	1	1	1	1	1	1	1	1	1	1	1
M_SnakePit_MAG_00002	d__Bacteria;p__Deferribacterota;c__Deferribacteres;o__;f__;g__;s__	1	0	1	0	1	1	1	1	1	1	1	1	1	1	1	1	0	1	0	1	1	1	1	1	1	1	1	1	1	0	1	1	1	1	1	0	1	1	1	1	1	1	1	1	1	1	1	1
M_TAG_MAG_00002	d__Bacteria;p__Deferribacterota;c__Deferribacteres;o__;f__;g__;s__	1	0	1	1	0	1	1	1	0	1	1	1	1	1	1	1	0	1	0	1	1	1	1	2	1	1	1	1	0	1	0	1	1	0	1	0	1	1	1	1	1	1	1	1	1	1	1	1
M_TAG_MAG_00004	d__Bacteria;p__Deferribacterota;c__Deferribacteres;o__;f__;g__;s__	1	0	1	1	2	1	1	1	0	1	1	1	1	1	1	1	0	1	0	1	1	1	1	0	0	1	0	1	0	1	2	0	1	2	1	1	0	0	1	1	1	0	0	1	0	1	1	1
M_SnakePit_MAG_00001	d__Bacteria;p__Firmicutes_A;c__Clostridia;o__Lachnospirales;f__;g__;s__	1	1	1	1	1	1	1	1	1	1	1	1	1	1	1	1	1	1	1	1	1	1	1	1	1	1	1	1	1	1	1	1	1	1	1	1	1	1	1	1	1	1	1	1	1	1	1	1
M_TAG_MAG_00001	d__Bacteria;p__Firmicutes_A;c__Clostridia;o__Lachnospirales;f__;g__;s__	1	0	1	1	1	1	1	1	1	1	1	1	1	1	1	1	1	1	1	1	1	1	1	1	1	1	1	1	1	1	1	1	1	1	1	1	1	1	1	1	1	1	1	1	1	1	1	1
F_Rainbow_MAG_00001	d__Bacteria;p__Firmicutes;c__Bacilli;o__Mycoplasmatales;f__Hepatoplasmataceae;g__;s__	1	0	1	1	1	0	1	1	2	0	0	1	1	1	1	1	0	1	0	1	1	1	1	1	1	1	1	1	1	1	1	1	1	1	1	1	1	1	1	1	1	1	1	0	1	1	1	1
F_SnakePit_MAG_00004	d__Bacteria;p__Firmicutes;c__Bacilli;o__Mycoplasmatales;f__Hepatoplasmataceae;g__;s__	1	0	1	0	1	0	1	0	2	0	0	1	1	1	1	1	0	1	0	1	1	1	1	1	1	1	1	0	1	1	0	1	1	0	1	0	1	1	1	1	1	1	1	0	1	1	1	1
F_TAG_MAG_00002	d__Bacteria;p__Firmicutes;c__Bacilli;o__Mycoplasmatales;f__Hepatoplasmataceae;g__;s__	1	0	1	1	1	0	1	1	2	0	0	1	1	1	1	1	0	1	0	1	1	1	1	1	1	1	1	1	1	1	1	1	1	1	1	1	1	1	1	1	1	1	1	0	1	1	1	1
F_SnakePit_MAG_00002	d__Bacteria;p__Firmicutes;c__Bacilli;o__Mycoplasmatales;f__Hepatoplasmataceae;g__Bg2;s__	1	0	1	1	1	0	1	0	2	0	0	1	1	1	1	1	0	1	1	1	1	1	1	1	1	1	1	1	1	1	1	1	1	1	1	1	1	1	1	1	1	1	1	0	1	1	1	1
F_TAG_MAG_00001	d__Bacteria;p__Firmicutes;c__Bacilli;o__Mycoplasmatales;f__Hepatoplasmataceae;g__Bg2;s__	1	0	1	1	1	0	1	0	2	0	0	1	1	1	1	1	0	1	1	1	1	1	1	1	1	1	1	1	1	1	1	1	1	1	1	1	1	1	1	1	1	1	1	0	1	1	1	1
M_Rainbow_MAG_00003	d__Bacteria;p__Firmicutes;c__Bacilli;o__Mycoplasmatales;f__Mycoplasmataceae;g__;s__	1	0	1	1	1	0	1	1	1	1	0	0	1	1	1	1	0	1	0	0	1	0	1	1	0	1	0	0	1	0	1	1	1	0	1	0	0	1	1	0	1	1	0	1	1	0	0	1
F_SnakePit_MAG_00001	d__Bacteria;p__Firmicutes;c__Bacilli;o__Mycoplasmatales;f__UBA3375;g__;s__	1	0	1	1	1	1	1	1	1	1	1	1	1	1	1	1	0	0	0	1	1	1	1	1	1	1	1	0	1	1	1	1	1	1	1	1	1	1	1	1	1	1	1	1	1	1	1	1
F_SnakePit_MAG_00003	d__Bacteria;p__Patescibacteria;c__Paceibacteria;o__Moranbacterales;f__GCA-2747515;g__;s__	0	0	1	1	0	2	1	1	1	0	1	1	1	1	1	1	0	1	0	1	1	1	1	1	1	1	1	1	1	1	1	1	1	1	1	1	1	1	1	1	1	1	1	1	1	1	1	1
M_TAG_MAG_00003	d__Bacteria;p__Patescibacteria;c__Paceibacteria;o__Moranbacterales;f__GCA-2747515;g__;s__	0	0	1	1	0	1	0	0	1	0	1	1	1	1	1	1	0	1	0	0	1	1	1	1	1	1	2	1	1	1	1	1	1	1	1	1	1	1	1	0	1	0	1	0	1	0	0	0
F_TAG_MAG_00003	d__Bacteria;p__Proteobacteria;c__Gammaproteobacteria;o__Cardiobacteriales;f__Cardiobacteriaceae;g__ML27;s__	1	2	1	1	0	0	1	1	1	0	1	0	1	0	1	1	0	1	1	0	1	1	1	0	0	0	1	0	1	1	1	1	1	1	1	0	0	1	1	0	1	1	1	0	1	1	1	0
F_SnakePit_MAG_00006	d__Bacteria;p__Verrucomicrobiota;c__Kiritimatiellae;o__UBA8416;f__PXDI01;g__;s__	1	2	1	0	1	0	1	1	1	0	2	1	1	2	1	1	1	0	1	1	0	1	0	1	1	1	0	1	0	1	0	1	1	0	0	0	1	1	0	1	1	0	0	0	0	0	1	0
[truncated: 24 more columns]
