# Supplementary material for: A novel and dual digestive symbiosis scales up the nutrition and immune system of the holobiont Rimicaris exoculata
Source: Microbiome. 2022 Nov 5;10:189. doi: 10.1186/s40168-022-01380-2 (PMC9636832; doi:10.1186/s40168-022-01380-2)
Supplement: Supplementary file 8 — Additional file 7: Supplementary Table 4. List and copy numbers of the genes featured in Figure 4. [file 40168_2022_1380_MOESM7_ESM.xlsx]

## Sheet: Hepatoplasmataceae
Supplementary Data .List of genes and featured in Figure
Pathway		No.	Gene	KO	Function	F_Rainbow_MAG_00001	F_SnakePit_MAG_00002	F_SnakePit_MAG_00004	F_TAG_MAG_00001	F_TAG_MAG_00002
Glycolysis pathway		1	GPI,pgi	K01810/COG0166	glucose-6-phosphate isomerase	1	1	1	1	1
		2	PFK	COG0205	6-phosphofructokinase	1	1	1	1	1
		3	FBA, fbaA	K01624	fructose-bisphosphate aldolase, class II	1	2	1	2	1
		4	TPI,tpiA	K01803	triosephosphate isomerase (TIM)	1	1	1	1	1
		5	GAPDH,gapA	K00134	glyceraldehyde 3-phosphate dehydrogenase	1	1	1	1	1
		6	PGK,pgk	K00927	phosphoglycerate kinase	1	1	1	1	1
		7	gpmI	K15633	2,3-bisphosphoglycerate-independent phosphoglycerate mutase	1	1	1	1	1
		8	ENO,eno	K01689	enolase	1	1	1	1	1
		9	PK,pyk	K00873	pyruvate kinase	1	1	1	1	1
		10	LDH, ldh	K00016	L-lactate dehydrogenase	1	1	1	1	1
Arginine deiminase pathway		11	arcC	K00926	carbamate kinase	1		1		1
		12	OTC,argF,argI	K00611	ornithine carbamoyltransferase	1		1		1
		13	arcA	K01478	arginine deiminase	1		1		1
		14	YfcC	COG1288	Uncharacterized membrane protein YfcC, ion transporter superfamily	1		1		1
Carbohydrate metabolism		15	murQ	K07106/COG2103	N-acetylmuramic acid 6-phosphate etherase	1	3	1	2	1
		16	nagA	K01443/COG1820	N-acetylglucosamine-6-phosphate deacetylase	2	1	1	1	1
		16	nagB	K02564/COG0363	glucosamine-6-phosphate deaminase	1	2		2
		17	fruK	COG1105	1-phosphofructokinase or 6-phosphofructokinase II		1		1
F-type ATPase		18	ATPF1A, atpA	K02111	F-type H+/Na+-transporting ATPase subunit alpha	1	1	1	1	1
		18	atpB	COG0356	FoF1-type ATP synthase, membrane subunit a	1	1		1	1
		18	ATPF1B, atpD	K02112	F-type H+/Na+-transporting ATPase subunit beta	1	1	1	1	1
		18	ATPF1D, atpH	K02113	F-type H+-transporting ATPase subunit delta	1	1	1	1	1
		18	ATPF1E, atpC	K02114/COG0355	F-type H+-transporting ATPase subunit epsilon	1	1	1	1	1
		18	ATPF0B, atpF	K02109	F-type H+-transporting ATPase subunit b	1	1		1	1
		18	ATPF0C, atpE	K02110	F-type H+-transporting ATPase subunit c	1	1		1	1
		18	atpG	COG0224	FoF1-type ATP synthase, gamma subunit	1	1	1	1	1
Bacteria secretion systems	Sec-SRP	19	secA	K03070	preprotein translocase subunit SecA	1	1	1	1	1
		19	secD	K03072	preprotein translocase subunit SecD
		19	secE	K03073	preprotein translocase subunit SecE	1				1
		19	secF	COG0341	Preprotein translocase subunit SecF
		19	secG	K03075	preprotein translocase subunit SecG	1	1	1	1	1
		19	secY	K03076	preprotein translocase subunit SecY	1	1	1	1	1
		19	yajC	K03210	preprotein translocase subunit YajC
		19	yidC, spoIIIJ, OXA1, ccfA	K03217	YidC/Oxa1 family membrane protein insertase	1	1	2	1	1
		19	ftsY	K03110	fused signal recognition particle receptor	1	1		1	1
		19	ffh	K03106	signal recognition particle subunit SRP54	1	1		1	1
ABC transporter	Nucleoside	20	nupB	K23535	general nucleoside transport system permease protein	1	1		1	1
		20	nupC	K23536	general nucleoside transport system permease protein	1	1		1	1
		20	nupA	K23537	general nucleoside transport system ATP-binding protein	1	1		1	1
		20	Med	COG1744	Lipoprotein Med, regulator of KinD/Spo0A, PBP1-ABC superfamily, includes NupN	2	2		2	2
	Phosphate	21	pstB	K02036/COG1117	phosphate transport system ATP-binding protein	1	1		3	1
		21	pstA,pstC	COG0581/COG0573	ABC-type phosphate transport system, permease component	1	1	1	2	1
		21	pstS	COG0226	ABC-type phosphate transport system, periplasmic component		1		1
	Oligopeptide	22	GsiA	COG1123	ABC-type glutathione transport system ATPase component, contains duplicated ATPase domain (GsiA)	2		2		3
		22	DppD	COG0444	ABC-type dipeptide/oligopeptide/nickel transport system, ATPase component (DppD) (PDB:4FWI)	1		1		1
		22	DppC	COG1173	ABC-type dipeptide/oligopeptide/nickel transport system, permease component (DppC)	1		1		1
		22	DppB	COG0601	ABC-type dipeptide/oligopeptide/nickel transport system, permease component (DppB)	1		1		1
		22	OppA	COG4166	ABC-type oligopeptide transport system, periplasmic component (OppA) (PDB:1B05)	1		1		1
Phosphotransferase system			ptsI	K08483	phosphoenolpyruvate-protein phosphotransferase (PTS system enzyme I)	1	1	1	1	1
			ptsH	K02784	phosphocarrier protein HPr	1	1	1	1	1
	Glucose	23	ptsG1,pstG2	COG1263/COG1264	Phosphotransferase system IIC components, glucose/maltose/N-acetylglucosamine-specific, Phosphotransferase system IIB components	3	4	3	3	3
	Fructose	24	fruA	K02770	fructose PTS system EIIBC or EIIC component		1		1
	N-acetylglucosamine	25	NagE	COG2190	N-acetylglucosamine PTS system EIICBA or EIICB component	1	1	1	1	1
	N-acetylmuramic acid	26	murP	K11192	N-acetylmuramic acid PTS system EIICB component	1		1		1
Other transporters	DNA uptake	27	comEC	K02238	competence protein ComEC		1		1
Restriction-modification system		28	hsdM	K03427/COG0286	Type I restriction enzyme M protein	1	1	1		1
		28	hsdS	K01154	type I restriction enzyme, S subunit		1			1
		28	hsdR	K01153	type I restriction enzyme, R subunit	1	1
Cell cycle process	DNA replication		dnaA	K02313	chromosomal replication initiator protein	1	1	1	1	1
			dnaB	K02314	replicative DNA helicase	1	1	1	1	1
	Cell division		ftsZ	K03531	cell division protein FtsZ	1	2	1	2	1
			mraZ	K03925	transcriptional repressor	1	1	1	1	1
Molecular chaperonnes			HSP70 DnaK	K04043	Molecular chaperonne DnaK	3	1	2	1	3
			HSP70 GrpE	K03687	Heat shock protein	2			1	1
			HspR	K13640	Heat shock protein
			GroES	K04078	Co-chaperonin HSP10
			GroEL	K04077	Chaperonin GroEL HSP60
			NagC	COG1940	Sugar kinase of the NBD/HSP70 family		1		1
			DnaJ	K03686	Molecular chaperonne DnaJ	1			1
			HrcA	K03705	Transcriptional regulator of heat shock response	1			1	1

## Sheet: Deferribacteres
Pathway		No.	Gene	KO	Function	M_Rainbow_MAG_00001	M_SnakePit_MAG_00002	M_TAG_MAG_00002	M_TAG_MAG_00004
Glycolysis pathway		1	GPI, pgi	K01810	glucose-6-phosphate isomerase	1	1	1	1
		2	PFK9, fbp	K03841	fructose-1,6-bisphosphatase I	1	1	1	1
		2	pfkA, PFK	K00850	6-phosphofructokinase 1	1	1	1	1
		3	FBA, fbaA	K01624	fructose-bisphosphate aldolase, class II	1	1	1	1
		4	TPI, tpiA	K01803	triosephosphate isomerase (TIM)	1		1
		5	GAPDH, gapA	K00134	glyceraldehyde 3-phosphate dehydrogenase	1	1	1	1
		6	PGK, pgk	K00927	phosphoglycerate kinase	1	1	1	1
		7	gpmI	K15633	2,3-bisphosphoglycerate-independent phosphoglycerate mutase	1	1	1	1
		8	ENO, eno	K01689	enolase	1	1	1	1
		9	PK,pyk	K00873	pyruvate kinase	1	1	1	1
		10	por, nifJ	K03737	pyruvate ferredoxin / flavodoxin oxidoreductase	1	1	1	1
Pentose phosphate pathway		11	rpe	K01783	ribulose-phosphate 3-epimerase	1	1	1	1
		12	tktA, tktB	K00615	transketolase	1	1	1	1
		13	talA, talB	K00616	transaldolase
		14	rpiB	K01808/COG0698	ribose 5-phosphate isomerase B	1	2	1	1
		15	PRPS, prsA	K00948	ribose-phosphate pyrophosphokinase	1	1	1	1
		16	rbsK, RBKS	K00852	ribokinase			1	1
Carbohydrate metabolism		17	celF	K01222	6-phospho-beta-glucosidase	1	1	1
		18	fruK	COG1105	1-phosphofructokinase or 6-phosphofructokinase II	1	1	1
		19	nagZ	K01207	beta-N-acetylhexosaminidase	1	1	1	1
		20	nagK	K00884	N-acetylglucosamine kinase
		21	nagA	K01443/COG1820	N-acetylglucosamine-6-phosphate deacetylase	1	1	1	1
		21	nagB	K02564/COG0363	glucosamine-6-phosphate deaminase	1		1
Oxidative phosphorylation	F-type ATPase	22	ATPF1A, atpA	K02111	F-type H+/Na+-transporting ATPase subunit alpha	1	1	1	1
		22	ATPF1B, atpD	K02112	F-type H+/Na+-transporting ATPase subunit beta	1	1	1	1
		22	ATPF1D, atpH	K02113	F-type H+-transporting ATPase subunit delta	1	1	1	1
		22	ATPF1E, atpC	K02114	F-type H+-transporting ATPase subunit epsilon	1	1	1	1
		22	ATPF1G, atpG	K02115	F-type H+-transporting ATPase subunit gamma	1	1	1	1
		22	ATPF0A, atpB	K02108	F-type H+-transporting ATPase subunit a	1		1	1
		22	ATPF0C, atpE	K02110	F-type H+-transporting ATPase subunit c	1		1	1
	Complex I	23	nuoA	K00330	NADH-quinone oxidoreductase subunit A	1	1	1	1
		23	nuoB	K00331	NADH-quinone oxidoreductase subunit B	1	1	1	1
		23	nuoC	COG0852	NADH:ubiquinone oxidoreductase 27 kD subunit (chain C)	1	1	1	1
		23	nuoD	K00333	NADH-quinone oxidoreductase subunit D	1	1	1	1
		23	nuoH	K00337	NADH-quinone oxidoreductase subunit H	1	1	1	1
		23	nuoI	COG1143	Formate hydrogenlyase subunit 6/NADH:ubiquinone oxidoreductase 23 kD subunit (chain I)	1	2	1	2
		23	nuoJ	COG0839	NADH:ubiquinone oxidoreductase subunit 6 (chain J)	1	1		1
		23	nuoK	COG0713	NADH:ubiquinone oxidoreductase subunit 11 or 4L (chain K)	1	1	1	1
		23	nuoL	K00341	NADH-quinone oxidoreductase subunit L	1	1	1	1
		23	nuoM	COG1008	NADH:ubiquinone oxidoreductase subunit 4 (chain M)	1	1	1	1
		23	nuoN	COG1007	NADH:ubiquinone oxidoreductase subunit 2 (chain N)	1	1	1	1
	Fumarate reductase	24	frdA	K00244/COG1053	fumarate reductase flavoprotein subunit	1	1	1	1
		24	frdB	K00245	fumarate reductase iron-sulfur subunit	1	1	1	1
		24	frdC	K00246	fumarate reductase subunit C	1	1	1	1
Flagellar assembly		25	fliE	K02408	flagellar hook-basal body complex protein FliE	1	1	1	1
		25	fliF	K02409	flagellar M-ring protein FliF	1	1	1	1
		25	fliG	K02410	flagellar motor switch protein FliG	1	1	1	1
		25	fliJ	K02413	flagellar protein FliJ	1	1	1	1
		25	fliK	K02414/COG3144	flagellar hook-length control protein FliK	1	1	1	1
		25	fliL	K02415	flagellar protein FliL	1	1	1	1
		25	fliM	K02416	flagellar motor switch protein FliM	1	1	1	1
		25	fliN	K02417	flagellar motor switch protein FliN	2	2	2	2
		25	fliO, fliZ	K02418	flagellar protein FliO/FliZ	1	1	1	1
		25	fliP	K02419	flagellar biosynthesis protein FliP	1	1	1	1
		25	fliQ	K02420	flagellar biosynthesis protein FliQ		1	1
		25	fliR	K02421	flagellar biosynthesis protein FliR	1	1	1	1
		25	fliS	K02422	flagellar secretion chaperone FliS	1	1	1	1
		25	flhA	K02400	flagellar biosynthesis protein FlhA	1	1	1	1
		25	flhB	K02401	flagellar biosynthesis protein FlhB	1	1	1	1
		25	flgA	K02386	flagellar basal body P-ring formation protein FlgA	1	1	1	1
		25	flgB	K02387	flagellar basal-body rod protein FlgB	1	1	1	1
		25	flgC	K02388	flagellar basal-body rod protein FlgC	1	1	1	1
		25	flgD	K02389	flagellar basal-body rod modification protein FlgD	1	1	1	1
		25	flgE	K02390	flagellar hook protein FlgE	1	1	1	1
		25	flgG	K02392	flagellar basal-body rod protein FlgG	1	1	1	1
		25	flgH	K02393	flagellar L-ring protein FlgH	1	1	1	1
		25	flgI	K02394	flagellar P-ring protein FlgI	1	1	1	1
		25	flgK	K02396	flagellar hook-associated protein 1	1	1	1	1
		25	flgM	K02398	negative regulator of flagellin synthesis FlgM	1	1	1	1
		25	fliA, whiG	K02405	RNA polymerase sigma factor FliA	1	1	1	1
		25	fliC, hag	K02406	flagellin	4	4	2	3
		25	fliD	K02407	flagellar hook-associated protein 2	1	1	2	1
		25	fliS	K02422	flagellar secretion chaperone FliS	1	1	1	1
		25	motA	K02556	chemotaxis protein MotA	1	1	1	1
		25	motB	K02557	chemotaxis protein MotB	1	1	1	1
Chemotaxis		26	cheA	K03407	two-component system, chemotaxis family, sensor kinase CheA	1	1	1	1
		26	cheW	K03408/COG0835	purine-binding chemotaxis protein CheW	2	2	2	2
		26	cheY	K03413	two-component system, chemotaxis family, chemotaxis protein CheY	1	1	1	1
		27	mcp	K03406	methyl-accepting chemotaxis protein	2	2	2	2
Bacteria secretion systems	Type II secretion	28	gspC	K02452	general secretion pathway protein C	1	1	1	1
		28	gspD	K02453	general secretion pathway protein D	1	1	1	1
		28	pulF	COG1459	Type II secretory pathway, component PulF	1	1	1	1
		28	gspG/pulG	K02456/COG2165	general secretion pathway protein G	2	2	2	2
		28	gspK	K02460	general secretion pathway protein K	1	1	1	1
		28	pulO	COG1989	Prepilin signal peptidase PulO	1	1	2	1
		28	gspE/pulE	COG2804	Type II secretory pathway ATPase GspE/PulE	1	1	1	1
	Sec-SRP	29	secA	K03070	preprotein translocase subunit SecA	1	1	1	1
		29	secD	K03072	preprotein translocase subunit SecD	1	1	1	1
		29	secE	K03073	preprotein translocase subunit SecE		1		1
		29	secF	COG0341	Preprotein translocase subunit SecF	1	1	1	1
		29	secG	K03075	preprotein translocase subunit SecG	1		1
		29	secY	K03076	preprotein translocase subunit SecY	1	1	1	1
		29	yajC	K03210	preprotein translocase subunit YajC	1	1	1	1
		29	yidC, spoIIIJ, OXA1, ccfA	K03217	YidC/Oxa1 family membrane protein insertase	1	1	1	1
		29	ftsY	K03110	fused signal recognition particle receptor	1	1	1	1
		29	ffh	K03106	signal recognition particle subunit SRP54	1	1	1	1
ABC transporters	Phosphate	30	pstB	K02036	phosphate transport system ATP-binding protein	1	1	1	1
		30	pstC	K02037	phosphate transport system permease protein	1	1	1	1
		30	pstA	K02038	phosphate transport system permease protein	1	1	1	1
		30	pstS	K02040	phosphate transport system substrate-binding protein	1	1	1	1
	Osmoprotectant	31	opuC	K05845	osmoprotectant transport system substrate-binding protein	1	1	1	1
		31	opuBD	K05846	osmoprotectant transport system permease protein	1	1	1	1
		31	opuA	K05847	osmoprotectant transport system ATP-binding protein	1	1	1	1
	Nucleoside	32	nupB	K23535	general nucleoside transport system permease protein	1	1
		32	nupC	K23536	general nucleoside transport system permease protein	1	1
		32	nupA	K23537	general nucleoside transport system ATP-binding protein	1	1
		32	Med	COG1744	Lipoprotein Med, regulator of KinD/Spo0A, PBP1-ABC superfamily, includes NupN	1	1		1
	Oligopeptide	33	oppA	K15580	oligopeptide transport system permease protein	2	2	2	2
		33	oppB	K15581	oligopeptide transport system permease protein	1	1	1	1
		33	oppC	K15582	oligopeptide transport system permease protein	1	1	1	1
	Peptide/nickel	34	ddpD	K02031	peptide/nickel transport system ATP-binding protein	1	1	1	1
		34	ddpF	K02032	peptide/nickel transport system ATP-binding protein	1	2	2	2
		34	ABC.PE.P	K02033	peptide/nickel transport system permease protein	1	1	1	1
		34	ABC.PE.S	K02035	peptide/nickel transport system substrate-binding protein	1	1	1	1
	Ribose	35	rbsB	K10439/COG1879	ribose transport system substrate-binding protein			1	1
		35	rbsC	K10440	ribose transport system permease protein			1	1
		35	rbsD	K06726	D-ribose pyranase			1	1
		35	MglA	COG1129	ABC-type sugar transport system, ATPase component (MglA)			1	1
Phosphotransferase system	Glucose	36	malX	K02791	maltose/glucose PTS system EIICB component	1	1	1	1
		36	ptsG1,pstG2	COG1263/COG1264	Phosphotransferase system IIC components, glucose/maltose/N-acetylglucosamine-specific, Phosphotransferase system IIB components	4	4	4	4
	Cellobiose/Chitobiose	37	celA, chbB	K02760/COG1440	cellobiose PTS system EIIB component	2	1	2
		37	celB, chbC	K02761/COG1455	cellobiose PTS system EIIC component	1	1	2
		37	celC, chbA	K02759	cellobiose PTS system EIIA component	1	1	1
	Fructose	38	fruA	K02770	fructose PTS system EIIBC or EIIC component	1			1
		38	fruB, fpr	K23993	multiphosphoryl transfer protein	1	1	1
	N-acetylglucosamine	39	nagE	COG2190	Phosphotransferase system IIA component	2	2	2	2
Other transporters	DNA	40	comEC	K02238	competence protein	1		1	1
Restriction-modification system		41	hsdM	K03427	Type I restriction enzyme M protein	1		1
		41	hsdS	K01154	Type I restriction enzyme, S subunit			1
		41	hsdR	K01153	Type I restriction enzyme, R subunit			2
Cell cycle process	DNA replication		dnaA	K02313	chromosomal replication initiator protein	1	1	1	1
			dnaB	K02314	replicative DNA helicase	1	1	1	1
	Z-ring formation		ftsZ	K03531	cell division protein FtsZ	1	1	1	1
			ftsQ	K03589	cell division protein FtsQ	1	1	1	1
			ftzA	K03590	cell division protein FtsA	1	1	1	1
			ftzW	K03588	cell division protein FtsW	1	1	1	1
			murG	K02563	UDP-N-acetylglucosamine--N-acetylmuramyl-(pentapeptide) pyrophosphoryl-undecaprenol N-acetylglucosamine transferase	1	1	1	1
	CtrA degradation		clpX	K03544	ATP-dependent Clp protease ATP-binding subunit ClpX	1	1	1	1
			clpP	K01358	ATP-dependent Clp protease, protease subunit	1	1	1	1
	Protease		lon	K01338	ATP-dependent Lon protease	1	1	1	1
			mmpA	K11749	Regulator of sigma E protease	1	1	1	1
Molecular chaperonnes			HSP70 DnaK	K04043	Molecular chaperonne DnaK	1	1	1	1
			HSP70 GrpE	K03687	Heat shock protein	1	1		1
			HspR	K13640	Heat shock protein	1	1	1	1
			GroES	K04078	Co-chaperonin HSP10	1	1	1	1
			GroEL	K04077	Chaperonin GroEL HSP60	1	1	1	1
			NagC	COG1940	Sugar kinase of the NBD/HSP70 family	2	2	3	2
			DnaJ	K03686	Molecular chaperonne DnaJ	1	1	1	1
			HrcA	K03705	Transcriptional regulator of heat shock response	1	1	1	1
