# Supplementary material for: A novel and dual digestive symbiosis scales up the nutrition and immune system of the holobiont Rimicaris exoculata
Source: Microbiome. 2022 Nov 5;10:189. doi: 10.1186/s40168-022-01380-2 (PMC9636832; doi:10.1186/s40168-022-01380-2)
Supplement: Supplementary file 9 — Additional file 8: Supplementary Table 5. CRISPRs with evidence level 4 and their cas genes found in the MAG contigs. [file 40168_2022_1380_MOESM8_ESM.xlsx]

## Sheet: Feuil1
MAG	GTDB-Tk classification	Contigs	Contigs size	CRISPR array(s)	Spacer (CRISPR evidence level=4)	Nb CRISPRs	Evidence-levels	Cas cluster(s)	Nb Cas	Cas Types/Subtypes	Cas genes
F_Rainbow_MAG_00001	d__Bacteria;p__Firmicutes;c__Bacilli;o__Mycoplasmatales;f__Hepatoplasmataceae;g__;s__	F_Rainbow_MAG_00001_000000000067	22730	F_Rainbow_MAG_00001_000000000067_1[6541;7568] (evidence-level=4),	15	1	Nb_arrays_evidence-level_1=0,Nb_arrays_evidence-level_2=0,Nb_arrays_evidence-level_3=0,Nb_arrays_evidence-level_4=1		0
F_Rainbow_MAG_00001	d__Bacteria;p__Firmicutes;c__Bacilli;o__Mycoplasmatales;f__Hepatoplasmataceae;g__;s__	F_Rainbow_MAG_00001_000000000038	17811	F_Rainbow_MAG_00001_000000000038_1[13523;16594] (evidence-level=4),	46	1	Nb_arrays_evidence-level_1=0,Nb_arrays_evidence-level_2=0,Nb_arrays_evidence-level_3=0,Nb_arrays_evidence-level_4=1	General-Class1[8279;8611], General-Class2[8598;13361],	2	General-Class1 (n=1), General-Class2 (n=1),	Cas2_0_I-II-II, Cas9_0_II, Cas1_0_II
F_SnakePit_MAG_00004	d__Bacteria;p__Firmicutes;c__Bacilli;o__Mycoplasmatales;f__Hepatoplasmataceae;g__;s__	F_SnakePit_MAG_00004_000000000008	4766	F_SnakePit_MAG_00004_000000000008_1[655;1483] (evidence-level=4), F_SnakePit_MAG_00004_000000000008_2[3734;3842] (evidence-level=1),	12	2	Nb_arrays_evidence-level_1=1,Nb_arrays_evidence-level_2=0,Nb_arrays_evidence-level_3=0,Nb_arrays_evidence-level_4=1		0
F_TAG_MAG_00002	d__Bacteria;p__Firmicutes;c__Bacilli;o__Mycoplasmatales;f__Hepatoplasmataceae;g__;s__	F_TAG_MAG_00002_000000000027	4629	F_TAG_MAG_00002_000000000027_1[60;1475] (evidence-level=4),	21	1	Nb_arrays_evidence-level_1=0,Nb_arrays_evidence-level_2=0,Nb_arrays_evidence-level_3=0,Nb_arrays_evidence-level_4=1		0
M_Rainbow_MAG_00001	d__Bacteria;p__Deferribacterota;c__Deferribacteres;o__;f__;g__;s__	M_Rainbow_MAG_00001_000000000045	20828	M_Rainbow_MAG_00001_000000000045_1[5;2208] (evidence-level=4),	30	1	Nb_arrays_evidence-level_1=0,Nb_arrays_evidence-level_2=0,Nb_arrays_evidence-level_3=0,Nb_arrays_evidence-level_4=1		0
M_SnakePit_MAG_00001	d__Bacteria;p__Firmicutes_A;c__Clostridia;o__Lachnospirales;f__;g__;s__	M_SnakePit_MAG_00001_000000000016	80329	M_SnakePit_MAG_00001_000000000016_1[25;1576] (evidence-level=4),	23	1	Nb_arrays_evidence-level_1=0,Nb_arrays_evidence-level_2=0,Nb_arrays_evidence-level_3=0,Nb_arrays_evidence-level_4=1		0
M_SnakePit_MAG_00001	d__Bacteria;p__Firmicutes_A;c__Clostridia;o__Lachnospirales;f__;g__;s__	M_SnakePit_MAG_00001_000000000029	86479	M_SnakePit_MAG_00001_000000000029_1[253;1207] (evidence-level=4), M_SnakePit_MAG_00001_000000000029_2[86272;86375] (evidence-level=1),	13	2	Nb_arrays_evidence-level_1=1,Nb_arrays_evidence-level_2=0,Nb_arrays_evidence-level_3=0,Nb_arrays_evidence-level_4=1	General-Class1[1461;50560], General-Class2[1780;2676],	2	General-Class1 (n=1), General-Class2 (n=1),	Cas2_0_I-II-III, Cas3_0_I, Cas1_0_II
M_SnakePit_MAG_00001	d__Bacteria;p__Firmicutes_A;c__Clostridia;o__Lachnospirales;f__;g__;s__	M_SnakePit_MAG_00001_000000000040	4672	M_SnakePit_MAG_00001_000000000040_1[61;492] (evidence-level=4),	6	1	Nb_arrays_evidence-level_1=0,Nb_arrays_evidence-level_2=0,Nb_arrays_evidence-level_3=0,Nb_arrays_evidence-level_4=1		0
M_TAG_MAG_00001	d__Bacteria;p__Firmicutes_A;c__Clostridia;o__Lachnospirales;f__;g__;s__	M_TAG_MAG_00001_000000000001	17730	M_TAG_MAG_00001_000000000001_1[17157;17720] (evidence-level=4),	8	1	Nb_arrays_evidence-level_1=0,Nb_arrays_evidence-level_2=0,Nb_arrays_evidence-level_3=0,Nb_arrays_evidence-level_4=1		0
M_TAG_MAG_00001	d__Bacteria;p__Firmicutes_A;c__Clostridia;o__Lachnospirales;f__;g__;s__	M_TAG_MAG_00001_000000000003	13281	M_TAG_MAG_00001_000000000003_1[10524;11087] (evidence-level=4),	8	1	Nb_arrays_evidence-level_1=0,Nb_arrays_evidence-level_2=0,Nb_arrays_evidence-level_3=0,Nb_arrays_evidence-level_4=1		0
M_TAG_MAG_00004	d__Bacteria;p__Deferribacterota;c__Deferribacteres;o__;f__;g__;s__	M_TAG_MAG_00004_000000000048	9592	M_TAG_MAG_00004_000000000048_1[8102;9523] (evidence-level=4),	19	1	Nb_arrays_evidence-level_1=0,Nb_arrays_evidence-level_2=0,Nb_arrays_evidence-level_3=0,Nb_arrays_evidence-level_4=1		0
