# Supplementary material for: A novel and dual digestive symbiosis scales up the nutrition and immune system of the holobiont Rimicaris exoculata
Source: Microbiome. 2022 Nov 5;10:189. doi: 10.1186/s40168-022-01380-2 (PMC9636832; doi:10.1186/s40168-022-01380-2)
Supplement: Supplementary file 10 — Additional file 9: Supplementary Table 6. gANI percent identity and percent alignment coverage between Deferribacteres and Hepatoplasmataceae MAGs and their most closely related GTDB genomes. [file 40168_2022_1380_MOESM9_ESM.xlsx]

## Sheet: ANI alignment coverage Deferri.
key	M_Rainbow_MAG_00001	M_SnakePit_MAG_00002	M_TAG_MAG_00002	M_TAG_MAG_00004	Mucispirillum_schaedleri_ASF457	Mucispirillum_schaedleri_Mcs1
M_Rainbow_MAG_00001	1.0	0.7925972802841071	0.8555192810956294	0.7961166060506791	0.01344148664897201	0.01344148664897201
M_SnakePit_MAG_00002	0.8477258469759162	1.0	0.8120953797260763	0.8930656085902894	0.012798181059711046	0.012798181059711046
M_TAG_MAG_00002	0.8763091015723182	0.7782527086000532	1.0	0.8271155448875771	0.011335625348175084	0.011335625348175084
M_TAG_MAG_00004	0.8172282018492207	0.8436077368010768	0.8215459401525745	1.0	0.012698351008132476	0.012698351008132476
Mucispirillum_schaedleri_ASF457	0.00839404728828152	0.010203460352415351	0.004170654235741654	0.007428026522050828	1.0	0.9734543667740309
Mucispirillum_schaedleri_Mcs1	0.009330829821684702	0.009821205451128462	0.0051519394227773916	0.008103607042239057	0.9735081626575107	1.0

## Sheet: ANI perc. identity Deferri.
key	M_Rainbow_MAG_00001	M_SnakePit_MAG_00002	M_TAG_MAG_00002	M_TAG_MAG_00004	Mucispirillum_schaedleri_ASF457	Mucispirillum_schaedleri_Mcs1
M_Rainbow_MAG_00001	1.0	0.8711294389140273	0.948282629787234	0.870979018018018	0.7157073913043478	0.7157617391304346
M_SnakePit_MAG_00002	0.8713731084776665	1.0	0.8749631688804553	0.9759526403508771	0.7096342105263157	0.7096342105263157
M_TAG_MAG_00002	0.9482085988791034	0.87522015070922	1.0	0.869743274559194	0.6875889473684211	0.6876547368421053
M_TAG_MAG_00004	0.8718735626102293	0.9755439058413252	0.8696839084507043	1.0	0.6920875	0.6921525
Mucispirillum_schaedleri_ASF457	0.7332759090909091	0.7195851851851852	0.6924545454545455	0.7030260000000002	1.0	0.9991989928698753
Mucispirillum_schaedleri_Mcs1	0.7166532000000001	0.7135511538461539	0.6756342857142856	0.6947822727272727	0.9990743091959129	1.0

## Sheet: ANI alignment coverage Hepato.
key	Bg2_sp001641205	Bg2_sp001641225	Bg2_sp013139135	Bg2_sp013214765	DT_50_sp013214845	F_Rainbow_MAG_00001	F_SnakePit_MAG_00002	F_SnakePit_MAG_00004	F_TAG_MAG_00001	F_TAG_MAG_00002	Hepatoplasma_crinochetorum_A	Hepatoplasma_crinochetorum_B
Bg2_sp001641205	1.0	0.657670809194067	0.21664068033242126	0.15502504369270906	0.027109861049542182	0.08787966798636482	0.1404625057959716	0.07657816026944261	0.1407134522590277	0.08472436651941077	0.13807660363706772	0.15066596350703415
Bg2_sp001641225	0.759792296121153	1.0	0.2210002476072977	0.16322902816282542	0.025336094703350714	0.10319642414986968	0.15677120083814355	0.09608737531970682	0.15800208104630542	0.09981722860164852	0.15200654942771227	0.16156590862575088
Bg2_sp013139135	0.304705075720238	0.2781798044204542	1.0	0.13226989759081065	0.028405773906844192	0.0915208246567719	0.13685657803085552	0.07387792737331614	0.13360116249252074	0.09394510896548713	0.12666294445970105	0.1299929253818748
Bg2_sp013214765	0.26136026013468905	0.24258054931995246	0.14828585104978212	1.0	0.0620048197543906	0.15583941304634888	0.47844109005678065	0.134200036313218	0.474421877063251	0.15386075531493465	0.1949008814208372	0.22186344579426912
DT_50_sp013214845	0.036829773421035286	0.03251805662861606	0.02540617774368912	0.04876656856050355	1.0	0.036023517435460964	0.04391641298815294	0.03287701581523698	0.043420039737903704	0.03743691923278083	0.030118919252411405	0.0446090920435855
F_Rainbow_MAG_00001	0.09621270979959388	0.08958774387307733	0.060037778036622844	0.0936585494722963	0.03240433306634933	1.0	0.09203022723260872	0.5759769633231223	0.09286840490466029	0.8824089562526494	0.08893209199780489	0.09357809402240023
F_SnakePit_MAG_00002	0.16148303860150598	0.15226509041813624	0.09986326206953074	0.3134260543989786	0.03740666665708111	0.10306675427863193	1.0	0.09719176811777579	0.9150571322993396	0.10339458023180746	0.13127991591551869	0.14046623177007322
F_SnakePit_MAG_00004	0.13995101683434935	0.14170425071450993	0.0781169979019015	0.1418983661264476	0.04347978721646759	0.9632151294378087	0.1484198179445243	1.0	0.14851274553534552	0.9488774347028796	0.13197369942674	0.15253547768911796
F_TAG_MAG_00001	0.15173335672493182	0.14658938710957087	0.09574015425362689	0.27907704433187963	0.03369306644217715	0.09627955753220381	0.8496832314969619	0.08965091966949766	1.0	0.09329843795618527	0.12320389836699586	0.13277830656173614
F_TAG_MAG_00002	0.09088538061428317	0.08964311848584934	0.05560884441192176	0.09209550461800131	0.022879872634139587	0.9229772758736625	0.09129452366354844	0.5830795245535273	0.08852817277455848	1.0	0.09034768506615509	0.09655034313628542
Hepatoplasma_crinochetorum_A	0.16424917010911738	0.14620890390008467	0.11338675973894256	0.1348142042545793	0.03198661871383817	0.10521020145983521	0.15124298496698146	0.09601620178824984	0.15109004678298554	0.0964830657183426	1.0	0.8574245853765338
Hepatoplasma_crinochetorum_B	0.17700323085796552	0.15636256831141634	0.11332656623563196	0.1562727799835946	0.034051081949350255	0.11796512256106748	0.1528166902804896	0.10307547850330467	0.15260211139535626	0.10638395010812646	0.8186686673738132	1.0

## Sheet: ANI perc. identity Hepato.
key	Bg2_sp001641205	Bg2_sp001641225	Bg2_sp013139135	Bg2_sp013214765	DT_50_sp013214845	F_Rainbow_MAG_00001	F_SnakePit_MAG_00002	F_SnakePit_MAG_00004	F_TAG_MAG_00001	F_TAG_MAG_00002	Hepatoplasma_crinochetorum_A	Hepatoplasma_crinochetorum_B
Bg2_sp001641205	1.0	0.8239409487666034	0.7098993048128343	0.702421911764706	0.6782152000000001	0.7006557692307693	0.7072327419354839	0.7021841791044776	0.7072321774193547	0.7021391999999999	0.7015155371900825	0.7033502985074627
Bg2_sp001641225	0.8221420810313075	1.0	0.7078987573964497	0.7052729365079367	0.6813047619047619	0.7005928395061729	0.7073787603305784	0.7006754666666666	0.705789262295082	0.7018156410256411	0.6970484615384615	0.69915048
Bg2_sp013139135	0.7129991489361703	0.7099006395348838	1.0	0.703890243902439	0.6751572222222223	0.6943773684210527	0.7021683529411766	0.6950865217391307	0.703210361445783	0.6930622033898305	0.6982793589743589	0.6990940506329115
Bg2_sp013214765	0.7060129655172415	0.7060223880597016	0.7067769135802469	1.0	0.678798857142857	0.7021474712643678	0.732262874015748	0.70453	0.7329585375494072	0.7008455294117647	0.7011730841121496	0.7018219834710745
DT_50_sp013214845	0.6873772727272727	0.6917943333333334	0.6853760869565216	0.6842181395348836	1.0	0.6930433333333333	0.691473076923077	0.695464	0.6911217948717948	0.6897582352941177	0.6908917857142858	0.68627475
F_Rainbow_MAG_00001	0.6995556521739131	0.702021511627907	0.6965531034482758	0.7017641111111113	0.6824239393939394	1.0	0.7075694318181819	0.9573891129032259	0.7071874157303372	0.9706582460732983	0.7053645882352941	0.7076357954545455
F_SnakePit_MAG_00002	0.7066626612903225	0.7077447008547009	0.7033630666666666	0.7338053218884119	0.671848275862069	0.7080432911392406	1.0	0.7080913513513513	0.9819046394984325	0.699241	0.7074837254901961	0.7072408256880734
F_SnakePit_MAG_00004	0.7020521052631579	0.7014050000000002	0.6995820930232559	0.7031671428571429	0.6865340000000001	0.9781231762295081	0.7092450617283952	1.0	0.7084027160493828	0.9837373125000001	0.7090986111111112	0.7107130120481928
F_TAG_MAG_00001	0.703735390625	0.7048947200000001	0.6996798780487806	0.7325023684210527	0.67876	0.7075878313253011	0.9757528267477205	0.7088388311688313	1.0	0.6992971604938272	0.7063330188679245	0.7068430701754386
F_TAG_MAG_00002	0.7056033333333334	0.7057963095238097	0.6952342000000001	0.704038095238095	0.6933895238095239	0.9731191176470589	0.7053037209302326	0.9662331836734696	0.7036013414634147	1.0	0.7013589024390242	0.7038985227272728
Hepatoplasma_crinochetorum_A	0.7047241228070175	0.7032301999999999	0.6983729487179486	0.7031719354838711	0.6839858333333334	0.7140154054054055	0.7029866981132077	0.7162022388059702	0.7026967924528301	0.7027544776119403	1.0	0.803364537037037
Hepatoplasma_crinochetorum_B	0.7044116923076922	0.7048492105263159	0.6982907228915662	0.7041944827586208	0.6757974074074073	0.7108051162790697	0.7058291150442478	0.7132630666666665	0.7060059292035399	0.7055857692307691	0.8015970146520147	1.0
